# Supplementary material for: Beyond Technologies of Electroencephalography-Based Brain-Computer Interfaces: A Systematic Review From Commercial and Ethical Aspects
Source: Front Neurosci. 2020 Dec 17;14:611130. doi: 10.3389/fnins.2020.611130 (PMC7773904; doi:10.3389/fnins.2020.611130)
Supplement: Supplementary file 1 [file Table_1.XLSX]

## Sheet: Sheet1
Year	Author(s)	Title	Ethical issues mentioned in reference
			Safety and risk-benefit	Agency	Identity	Augmentation	Privacy and data protection
1979	Wilson R. M., Gaines J. and Hill R.	Subliminal embeds in print advertising: A challenge to advertising ethics	X	X
2005	Bostrom N.	A History of Transhumanist Thought	X	X	X	X
2006	Schüpbach M., Gargiulo M. and Welter M. L.	Neurosurgery in Parkinson disease: A distressed mind in a repaired body?	X		X
2007	McGEE E.L. and MAGUIRE JR. G.Q.	Becoming borg to become immortal: regulating brain implant technologies	X	X	X	X	X
2008	Gisquet E.	Cerebral implants and Parkinson's disease: a unique form of biographical disruption?	X	X	X	X
2008	Murphy E., Illes J. and Reiner P.	Neuroethics of neuromarketing	X	X	X	X	X
2008	Garcia J. R. and Saad G.	Evolutionary neuromarketing: Darwinizing the neuroimaging paradigm for consumer behavior	X	X
2008	Perrachione T. and Perrachione J.	Brains and brands: developing mutually informative research in neuroscience and marketing	X	X	X
2008	Fenton A, Alpert S	Extending our view on using BCIs for locked-in syndrome	X	X
2008	Clausen J.	Moving minds: Ethical aspects of neural motor prosthese	X	X	X	X
2008	Weisberg, D. S., Keil, F. C., Goodstein, J., Rawson, E., & Gray, J. R.	The seductive allure of neuroscience explanations		X
2009	Haselager P, Vlek R, Hill J and Nijboer FA.	Note on ethical aspects of BCI	X		X	X	X
2009	Glannon W.	Stimulating brains, altering minds	X	X	X	X
2009	Slowther A. and Kleinman I.	Confidentiality. The Cambridge textbook of bioethics	X				X
2009	Schermer M.	Changes in the self: The need for conceptual research next to empirical research		X	X	X
2010	Fisher CE, Chin L, Klitzman R	Defining neuromarketing: practices and professional challenges	X	X	X		X
2011	Hildt E.	Brain-computer interaction and medical access to the brain: individual, social and ethical implications,	X	X	X	X	X
2011	Tamburrini G, Mattia D	Disorders of consciousness and communication. Ethical motivations and communication-enabling attributes of consciousness	X	X
2012	Vlek RJ, Steines D, Szibbo D, Kubler A, Schneider MJ, Haselager P, Nijboer F	Ethical issues in brain-computer interface research, development, and dissemination	X		X
2013	McDowell W. and Dick S.J.	The marketing of neuromarketing: brand differentiation strategies employed by prominent neuromarketing firms to attract media clients	X	X			X
2013	Lupton D.	Quantifying the body: monitoring and measuring health in the age of mHealth technologies	X		X	X	X
2013	Baylis F.	‘I am who I am’: On the perceived threats to personal identity from deep brain stimulation	X	X	X	X
2013	Heersmink, R.	Embodied Tools, Cognitive Tools and Brain-Computer Interfaces	X	X		X
2014	Carmichael C, Carmichael P	BNCI systems as a potential assistive technology: ethical issues and participatory research in the BrainAble project	X		X
2014	Flores J., Baruca A. and Saldivar R.	Is Neuromarketing Ethical? Consumers say yes. Consumers say no.		X			X
2014	Birbaumer N, Gallegos-Ayala G, Wildgruber M, Silvoni S, Soekadar SR	Direct brain control and communication in paralysis		X
2014	Glannon W	Neuromodulation, agency and autonomy		X	X
2014	Johansson, V., Garwicz, M., Kanje, M., Halldenius, L., & Schouenborg, J.	Thinking Ahead on Deep Brain Stimulation: An Analysis of the Ethical Implications of a Developing Technology	X		X	X
2014	Tamburrini G	Philosophical reflections on brain-computer interface	X	X		X
2015	Klein E, Brown T, Sample M, Truitt AR, Goering S	Engineering the brain: ethical issues and the introduction of neural devices	X		X		X
2015	Farisco M, Laureys S, Evers K	Externalization of consciousness. Scientific possibilities and clinical implications
2015	Ulman YI, Cakar T, Yildiz G.	Ethical Issues in Neuromarketing: "I Consume, Therefore I am!"	X	X	X		X
2015	Gilbert F.	A threat to autonomy? The intrusion of predictive brain implants	X	X	X	X
2015	Nijboer F	Technology transfer of brain-computer interfaces as assistive technology: barriers and opportunities	X
2015	Zehr EP	The potential transformation of our species by neural enhancement	X			X
2016	Swan M.	The Future of Brain-Computer Interfaces: Blockchaining Your Way into a Cloudmind	X	X	X	X	X
2017	Burwell, S; Sample, M; Eric, R.	Ethical aspects of brain computer interfaces: a scoping review	X	X	X	X	X
2017	Goering, S., Klein, E., Dougherty, D.D. & Widge A.S.	Staying in the Loop: Relational Agency and Identity in Next-Generation DBS for Psychiatry		X	X	X
2017	Stanton S. J., Sinnott-Armstrong W. and Huettel S. A.	Neuromarketing: Ethical Implications of its Use and Potential Misuse	X	X		X	X
2018	Ramzan Q. and Shidlovskiy S.	Evolution Of The Brain Computing Interface (BCI) And Proposed Electroencephalogram	X			X	X
Totals		40	33	28	24	21	15

## Sheet: Sheet2
Year	Author(s)	Title	Commercial Applications Mentioned in Reference
			Medicine	Neuroergonomics and Smart Environment	Self-regulation	Games and Entertainment	Neuromarketing	Education	Security and Authentication
1976	Markand O. N.	Electroencephalogram in “locked-in” syndrome	X
1978	Kupfer DJ, Foster FG, Coble P, McPartland RJ, Ulrich RF	The application of EEG sleep for the differential diagnosis of affective disorders.	X
1995	Rozelle G. R.and Budzynski T. H.	Neurotherapy for Stroke Rehabilitation: A Single Case Study	X		X
1996	Prichep L. S. , Alper K. , Kowalik S. C. and Rosenthal M.	Neurometric QEEG Studies of Crack Cocaine Dependence and Treatment Outcome	X		X
2000	Mormann F. , Lehnertz K. , David P. and Elger C. E.	Mean phase coherence as a measure for phase synchronization and its application to the EEG of epilepsy patients	X
2003	Karwowski W., Siemionow W. and Gielo-Perczak K.	Physical neuroergonomics: the human brain in control of physical work activities	X	X
2003	Parasuraman R.	Neuroergonomics: Research and practice	X	X
2004	Calvert G. and Thensen T.	Multisensory integration: methodological approaches and emerging principles in the human brain	X
2004	McClure SM, Li J, Tomlin D, Cypert KS, Montague LM, Montague PR.	Neural correlates of behavioral preference for culturally familiar drinks					X
2004	Palaniappan R.	Method of identifying individuals using VEP signals and neural network							X
2004	Jaeseung J.	EEG dynamics in patients with Alzheimer's disease	X
2005	Trudeau D. L.	EEG Biofeedback for Addictive Disorders—The State of the Art in 2004	X		X
2006	Pfurtscheller G, Müller-Putz GR, Schlögl A, et al.	15 years of BCI research at Graz University of Technology: current projects	X	X
2006	Agid Y, Schüpbach M, Gargiulo M, et al.	Neurosurgery in Parkinson's disease: the doctor is happy, the patient less so?	X
2006	Poldrack R.	Can cognitive processes be inferred from neuroimaging data?	X
2007	Lutz, A., Dunne, J., & Davidson, R.	Meditation and the neuroscience of consciousness: An introduction			X
2007	Birbaumer N. and Cohen L.	Brain-computer interfaces: communication and restoration of movement in paralysis	X	X
2008	Kenning, P.	What advertisers can do and cannot do with neuroscience					X
2008	Slavin R. E.	Perspectives on evidence-based research in education d what works? Issues in synthesizing educational program evaluations						X
2008	Lutz, A., Slagter, H. A., Dunne, J. D., & Davidson, R. J. https://doi.org/10.1016/j.tics.2008.01.005	Attention regulation and monitoring in meditation			X
2008	Lecuyer, A., Lotte, F., Reilly, R.B., Hirose, M., Slater, M.	Brain–computer interfaces, virtual reality, and videogames		X		X
2008	Hema C., Paulraj M. P. and Kaur H.	Brain signatures: a modality for biometric authentication							X
2009	Boricean, V.	Brief history of neuromarketing					X
2009	Vecchiato G, Astolfi L, De Vico Fallani F, et al.	The study of brain activity during the observation of commercial advertising by using high resolution EEG techniques.					X
2009	Fairclough S. H.	Fundamentals of physiological computing	X	X	X	X			X
2010	Bos, D.P., Reuderink, B., Laar, B.V., Gürkök, H., Mühl, C., Poel, M., Heylen, D., & Nijholt, A.	Human-Computer Interaction for BCI Games: Usability and User Experience	X			X
2010	Ang KK, Guan C, Chua KS, et al	Clinical study of neurorehabilitation in stroke using eeg-based motor imagery brain-computer interface with robotic feedback	X	X		X
2010	Revett K., Deravi F. and Sirlantzis K.	Biosignals for user authentication- towards cognitive biometrics?							X
2010	Venthur B., Blankertz B., Gugler M. F. and Curio G.	Novel applications of BCI technology: psychophysiological optimization of working conditions in industry		X
2010	Brumberg JS, Nieto-Castanon A, Kennedy PR, Guenther FH	Brain-Computer Interfaces for Speech Communication	X
2010	Kameas A. and Calemis I.	Pervasive Systems in Health Care	X	X		X		X	X
2010	Sellers E. , Vaughan T. and Wolpaw J.	A brain-computer interface for long-term independent home use	X	X
2011	Murata K, Fujita E, Kojima S, et al.	Noninvasive biological sensor system for detection of drunk driving		X					X
2011	Nakanishi I., Baba S. and Li S.	Evaluation of brain waves as biometrics for driver authentication using simplified driving simulator	X	X		X			X
2011	Doud AJ, Lucas JP, Pisansky MT, He B.	Continuous three-dimensional control of a virtual helicopter using a motor imagery based brain-computer interface				X
2011	Karthikeyan D. and Sabarigiri B.	Enhancement of multi-modal biometric authentication based on iris and brain neuro image coding							X
2011	Aloise F, Schettini F, Aricò P, et al.	Asynchronous P300-based brain-computer interface to control a virtual environment: initial tests on end users	X	X
2011	Dong Y., Hu Z. , Uchimura K. and Murayama N.	Driver Inattention Monitoring System for Intelligent Vehicles: A Review		X
2011	Navarro A.A. et al.	Context-awareness as an enhancement of brain-computer interfaces. Ambient assisted living	X
2011	Su, Y., Qi, Y., Luo, J. et al.	A hybrid brain-computer interface control strategy in a virtual environment	X	X	X
2011	Clarke A. R.,Barry R. J. , Dupuy F. E., Heckel L. D., McCarthy R. and Selikowitz M.	Behavioural differences between EEG-defined subgroups of children with attention-deficit/hyperactivity disorder	X		X			X
2011	Karmarkar, Uma R	Note on Neuromarketing					X
2011	Vecchiato G., Babiloni F., et al.	Enhance of theta eeg spectral activity related to the memorization of commercial advertisings in chinese and italian subjects			X		X	X
2011	Morin C.	Neuromarketing: the new science of consumer behavior					X
2011	Kenning P. and Linzmajer M.	Consumer neuroscience: an overview of an emerging discipline with implications for consumer policy	X			X	X
2011	Selvam V. and Shenbagadevi S.	Brain tumor detection using scalp EEG with modified waveletica and multi layer feed forward neural network	X
2011	Zickler C, Riccio A, Leotta F, et al.	A brain-computer interface as input channel for a standard assistive technology software	X
2011	Zander T. and Kothe C.	Towards passive brain–computer interfaces: applying brain–computer interface technology to human–machine systems in genera	X	X	X	X			X
2011	Mostow J., Chang K., Nelson J.	Toward Exploiting EEG Input in a Reading Tutor						X
2012	Saeed S. and Zyngier D.	How motivation influences student engagement: A qualitative case study						X
2012	Plassmann H., Ramsøy T. Z. and Milosavljevic M.	Branding the brain: A critical review and outlook					X
2012	Khalifa W., Salem A., Roushdy, M. and Revett, K.	A survey of EEG based user authentication schemes	X						X
2012	Domingo M.	An overview of the internet of things for people with disabilities	X	X		X			X
2012	Švogor I. and Kišasondi T.	Two factor authentication using eeg augmented passwords							X
2012	Su F., Zhou H., Feng Z. and Ma J.	A biometric-based covert warning system using EEG				X			X
2012	Makeig S., Kothe C., Mullen T., Bigdely-Shamlo N., Zhang Z. and Kreutz-Delgado K.	Evolving Signal Processing for Brain–Computer Interfaces	X	X		X
2012	Pop N. and Iorga A.	A new challenge for contemporary marketing neuromarketing	X	X			X
2012	Liao L.-D., Lin C.-T., McDowell K., Wickenden A. E., Gramann K., Jung T.-P., Ko L.-W. and Chang B. J.-Y.	Biosensor technologies for augmented brain–computer interfaces in the next decades	X	X		X		X
2012	Moghimi S, Kushki A, Guerguerian AM, Chau T	A review of EEG-based brain-computer interfaces as access pathways for individuals with severe disabilities	X	X
2012	Pasqualotto E., Federici S. and Belardinelli M.	Toward functioning and usable brain-computer interfaces (BCIs): a literature review	X	X
2013	LaFleur K, Cassady K, Doud A, Shades K, Rogin E, He B.	Quadcopter control in three-dimensional space using a noninvasive motor imagery-based brain-computer interface		X		X
2013	Lopes Da Silva F.	EEG and MEG: relevance to neuroscience	X
2013	Lee W. T., Nisar H., Malik A. S. and Yeap K. H.	A brain computer interface for smart home control	X	X
2013	L. Bonnet, F. Lotte and A. Lécuyer	Two brains one game: design and evaluation of a multi-user bci video game based on motor imagery				X
2013	Liu, N. H., Chiang, C. Y., & Chu, H. C.	Recognizing the degree of human attention using EEG signals from mobile sensors						X
2013	Gola M., Magnuski M., Szumska I. and Wrobel A.	EEG beta band activity is related to attention and attentional deficits in the visual performance of elderly subjects	X		X			X
2013	García Bellón M. and Soria Bretones C.	Electroencefalografía en Cuidados Críticos	X
2013	Corentin G. and Pascal H.	Apports de l’électroencéphalographie à la compréhension de la mémoire	X		X			X
2013	Garcia-Molina G., Tsoneva T. and Nijholt A.	Emotional braincomputer interfaces	X	X	X	X	X	X	X
2013	Hoodgar M., Mehrani M., Mehranzade A. and Forootan F.	Proposing an Effective Feature Extraction Model for EEG Signals to Enhance Quality of Hand’s Motion Detection	X
2014	Nafus D. and Sherman J.	This one does not go up to 11: the quantified self movement as an alternative big data practice			X
2014	Flores J., Baruca A. and Saldivar R.	Is Neuromarketing Ethical? Consumers say yes. Consumers say no.					X
2014	Corralejo R, Nicolás-Alonso LF, Alvarez D, Hornero R.	P300-based braincomputer interface aimed at operating electronic devices at home for severely disabled people	X	X
2014	Birbaumer N., Gallegos-Ayala G., Wildgruber M., Silvoni S. and Soekadar S.	Direct brain control and communication in paralysis	X
2014	Sebastian V.	Neuromarketing and evaluation of cognitive and emotional responses of consumers to marketing stimuli					X
2014	Smidts A., Hsu M., Sanfey A. G., Boksem M. A. S., Ebstein R. B. and Huettel S. A.	Advancing consumer neuroscience	X		X		X
2014	Akcakaya M, Peters B, Moghadamfalahi M, et al.	Noninvasive brain-computer interfaces for augmentative and alternative communication	X	X
2014	Jackson AF, Bolger DJ.	The neurophysiological bases of EEG and EEG measurement: a review for the rest of us	X
2015	Spapé M. M., Jacucci G., Filetti M. and Ravaja N.	Human Computer Interaction Meets Psychophysiology: A Critical Perspective	X			X
2015	Hoppe C, Feldmann M, Blachut B, Surges R, Elger CE, Helmstaedter C.	Novel techniques for automated seizure registration: Patients' wants and needs	X	X	X
2015	Swati V., Singh P. and Kaur C.	EEG Signal Analysis for BCI Interface: A Review	X
2015	Zhen Li, Jianjun Xu, Tingshao Zhu	Recognition of Brain Waves of Left and Right Hand Movement Imagery with Portable Electroencephalographs	X		X
2015	Tang, Y., Hölzel, B. & Posner, M.	The neuroscience of mindfulness meditation			X			X
2015	Lomas T., Ivtzan I. and Fu C. H.	A systematic review of the neurophysiology of mindfulness on EEG oscillations			X			X
2015	Abdulkader S. N., Atia A. and Mostafa M.-S. M.	Brain computer interfacing: Applications and challenges	X
2015	Nomura T. and Mitsukura Y.	EEG-Based Detection of TV Commercials Effects					X
2015	Mohanchandra M. , Saha S. and Lingaraju G.	EEG based brain computer interface for speech communication: Principles and applications	X	X
2015	Comani S, Schinaia L, Tamburro G, et al.	Assessing neuro-motor recovery in a stroke survivor with high-resolution EEG, robotics and Virtual Reality	X	X		X
2015	Kober SE, Schweiger D, Witte M, et al.	Specific effects of EEG based neurofeedback training on memory functXions in post-stroke victims	X
2016	Marzbani, H., Marateb, H. R., & Mansourian, M.	Neurofeedback: A Comprehensive Review on System Design, Methodology and Clinical Applications	X	X	X	X	X	X	X
2016	Blankertz B. , Acqualagna L. , Dähne S. , Haufe S., Schultze-Kraft M., Sturm I., Ušćumlic M., A. W. M, Curio G. and Müller K.-R.	The Berlin Brain-Computer Interface: Progress Beyond Communication and Control	X	X		X
2016	Fabio R. A., Billeci L., Crifaci G. , Troise E. , Tortorella G. and Pioggia G.	Cognitive training modifies frequency EEG bands and neuropsychological measures in Rett syndrome	X					X
2016	Wang, R., Chang, Y. & Chuang, SEEG Spectral Dynamics of Video Commercials: Impact of the Narrative on the Branding Product Preference						X
2016	Kosmyna, N., Tarpin-Bernard, F., Bonnefond, N., & Rivet, B.	Feasibility of BCI control in a realistic smart home environment	X	X		X
2016	Vecchiato G, Borghini G, Aricò P, et al.	Investigation of the effect of EEG-BCI on the simultaneous execution of flight simulation and attentional tasks					X
2016	Aricò, P., Borghini, G., Di Flumeri, G., Colosimo, A., Bonelli, S., Golfetti, A., Pozzi, S., Imbert, J. P., Granger, G., Benhacene, R., & Babiloni, F.	Adaptive Automation Triggered by EEG-Based Mental Workload Index: A Passive Brain-Computer Interface Application in Realistic Air Traffic Control Environment
2017	Rodin E, Bornfleth H, Johnson M.	DC-EEG recordings of mindfulness			X
2017	Leitão J. and Campos T.	Muse Headband: Measuring Tool or a Collaborative Gadget?	X	X	X	X		X	X
2017	Enriquez-Geppert S, Huster RJ, Herrmann CS.	EEG-Neurofeedback as a Tool to Modulate Cognition and Behavior: A Review Tutorial.	X	X				X
2017	Stothart G, Quadflieg S, Milton A.	A fast and implicit measure of semantic categorisation using steady state visual evoked potentials	X
2017	Ko LW, Komarov O, Hairston WD, Jung TP, Lin CT	Sustained Attention in Real Classroom Settings: An EEG Study		X				X
2017	Sharmila A, Mahalakshmi P.	Wavelet-based feature extraction for classification of epileptic seizure EEG signal	X
2017	Arico P., Borghini G., Flumeri G.D., Bonelli S., Golfetti A., Graziani I., Pozzi S., Imbert J.-P., Granger G., Benhacene R., Schaefer D. and Babiloni F.	Human Factors and Neurophysiological Metrics in Air Traffic Control: a Critical Review	X	X	X				X
2018	Aricò P., Borghini G., Flumeri G.D., Sciaraffa N. and Babiloni F.	Passive BCI Beyond the Lab: Current Trends and Future Directions	X	X	X	X	X	X
2018	Stefan S., Schorr B., Lopez‑Rolon A., Kolassa I., Shock P., Rosenfelder M., Heck S. and Bender A.	Consciousness Indexing and Outcome Prediction with Resting‑State EEG in Severe Disorders of Consciousness	X
2018	Lazar, Prinza et al.	Improving the performance of empirical mode decomposition via Tsallis entropy: Application to Alzheimer EEG analysis	X
2018	Solís-Vivanco, R., Rodríguez-Violante, M., Cervantes-Arriaga, A., Justo-Guillén, E., & Ricardo-Garcell, J	Brain oscillations reveal impaired novelty detection from early stages of Parkinson's disease	X
2018	Houmani N., Vialatte F., Gallego-Jutglà E., Gérard D., Vi-Huong N.-M., Jean M. and Kiyoka K.	Diagnosis of Alzheimer’s disease with Electroencephalography in a differential framework	X
2018	Stylianou M., Murphy N., Peraza N., Graziadio S., Cromarty S., Killen A., Brien J.O., Thomas A., LeBeau F. and Taylor J.	Quantitative electroencephalography as a marker of cognitive fluctuations in dementia with Lewy bodies and an aid to differential diagnosis	X
2018	Rezeika A, Benda M, Stawicki P, Gembler F, Saboor A, Volosyak I	Brain–Computer Interface Spellers: A Review	X	X
2018	Stasi A, Songa G, Mauri M, et al.	Neuromarketing empirical approaches and food choice: A systematic review			X		X
2018	Xu J. and Zhong B.	Review on portable EEG technology in educational research	X		X	X	X	X
2018	Karthaus M, Wascher E, Getzmann S.	Proactive vs. reactive car driving: EEG evidence for different driving strategies of older drivers		X
2018	Doma O.O.	EEG as an Input for Virtual Reality				X
2018	Wu Q., Zeng Y., Zhang C., Tong L., & Yan B.	An EEG-Based Person Authentication System with Open-Set Capability Combining Eye Blinking Signals							X
2018	Damaševičius R.; Maskeliūnas R.; Woźniak M.	Combining Cryptography with EEG Biometrics							X
2018	Ramzan Q. and Shidlovskiy S.	Evolution Of The Brain Computing Interface (BCI) And Proposed Electroencephalogram	X	X					X
Totals		117	74	41	26	25	21	20	20
